# Supplementary material for: The Mycobiota of the Deep Sea: What Omics Can Offer
Source: Life (Basel). 2020 Nov 19;10(11):292. doi: 10.3390/life10110292 (PMC7699357; doi:10.3390/life10110292)
Supplement: Supplementary file 1 [file life-10-00292-s001.zip]

Archive with 5 entries (4 files):
- Table_S1R.xlsx
- __MACOSX/
- __MACOSX/._Table_S1R.xlsx
- Table_S2R.xlsx
- __MACOSX/._Table_S2R.xlsx
