# Supplementary material for: The Mycobiota of the Deep Sea: What Omics Can Offer
Source: Life (Basel). 2020 Nov 19;10(11):292. doi: 10.3390/life10110292 (PMC7699357; doi:10.3390/life10110292)
Supplement: Supplementary file 1 [file life-10-00292-s001.zip › Table_S1R.xlsx]

## Sheet: Sheet1
	Reference	Year	Organism of study	Source	Type of sample	Location		Depth (mbsl)	Deepest studied depth (mbsl)	Instrument to take samples	General Method		Other methods	Sequencing	Target gene
1	Barghoorn, E. S. and Linder, D. H. (1944). Marine fungi: their taxonomy and biology	1944	Lignocolous marine fungi	Wood	Wood panels	Woods Hole Harbor Massachusetts	North Atlantic Ocean	1000	1000	Unspecified	Culture-dependent	Direct observation
2	Roth, F. J. et al., (1964). Occurrence and distribution of fungi in a subtropical marine environment	1964	Fungi-general	Water	Water column	Atlantic Ocean	North Atlantic Ocean	4500	4500	Unspecified	Culture-dependent	Incubation of sample and direct observation
3	Höhnk, W. (1969). Über den pilzlichen Befall kalkiger Hartteile von Meerestieren	1969	Fungi-general	Calcareous substances	Shells of mollusks			4610	4610	Unspecified	Culture-dependent	Incubation of sample and direct observation
4	Gaertner, A. (1968). Niedere, mit Pollen koderbare marine Pilze diesseits und jenseits des Island-Faroer-Riickens im Oberflachenwasser und im Sediment	1968	Fungi-general	Water	Water column	Iceland-Faroe ridge	North Atlantic Ocean	2952 - 4000	4000	Unspecified	Culture-dependent	Incubation of sample and direct observation
5	Kohlmeyer, J. and Kohlmeyer, E. (1977). New genera and species of higher fungi from the deep sea (1615-5315 m)	1977	Fungi-general	Wood	Wood panels	Bahamas	North Atlantic Ocean	1615 - 5315	5315	Unspecified	Culture-dependent	Incubation of sample and direct observation
6	Raghukumar, C. and Raghukumar, S. (1998) Barotolerance of fungi isolated from deep-sea sediments of the Indian Ocean	1998	Fungi-general	Sediment	Sediment and calcareous shells	Bay of Bengal and Arabian Sea	Indian Ocean	860 - 965	965	Van Veen grab	Culture-dependent	Culture media
7	Nagahama, T. et al., (2001) Distribution and identification of red yeasts in deep-sea environments around the northwest Pacific Ocean	2001	Fungi-yeast	Sediments	Sediments and animals	Northwest Pacific Ocean (Sagami Bay and Suruga Bay; Palau-Yap Trench and Mariana Trench)	Northwest Pacific Ocean	1127 - 10897	10897	Shinkai 2000 - research submersible	Culture-dependent	Culture media		Sanger	ITS and 5.8S
8	Edgcomb, V. P. et al., (2002) Benthic eukaryotic diversity in the Guaymas Basin hydrothermal vent environment	2002	Eukaryots	Sediment	Sediments	Guaymas Basin hydrothermal vent	Eastern Pacific Ocean	2000	2000	Cores	Culture-independent		Clone library	Sanger	18S
9	Lopez-Garcia, P. et al., (2003) Autochthonous eukaryotic diversity in hydrothermal sediment and experimental microcolonizers at the Mid-Atlantic Ridge	2003	Eukaryots	Sediment	Hydrothermal sediments	Mid-Atlantic Ridge hydrothermal area	Mid-Atlantic Ridge	2264	2264	Remotely operated vehicle	Culture-independent		Clone library	Sanger	18S
10	Raghukumar, C. et al., (2004) Buried in time: culturable fungi in a deep-sea sediment core from the Chagos Trench, Indian Ocean	2004	Fungi-general	Sediment	Sediment and calcareous shells	Chagos Trench, Indian Ocean	Indian Ocean	5904	5904	Cores	Culture-dependent / Direct detection	Culture media
11	Gadanho, M. and Sampaio, J. P. (2005) Occurrence and diversity of yeasts in the mid-Atlantic ridge hydrothermal fields near the Azores Archipelago	2005	Fungi-yeast	Water	Hydrothermal water	Mid-Atlantic Ridge	North Atlantic Ocean	800 - 3150	3150	Remotely operated vehicle (ROV) Victor	Culture-dependent	Culture media		Sanger	26S
12	Biddle, J. F. et al., (2005) Microbial stratification in deeply buried marine sediment reflects changes in sulfate/methane profile	2005	Fungi and Bacteria	Sediment	Sediment Ocean Drilling Program	Peru Margin	Southeast Pacific Ocean	194 mbsf (meters below sediment surface)	194 mbsf	Ocean Drilling Program	Culture-dependent	Culture media		Sanger	ITS
13	Damare, S. et al., (2006) Fungi in deep-sea sediments of the Central Indian Basin	2006	Fungi-general	Sediment	Sediments	Central Indian Basin	Indian Ocean	4900 - 5390	5390	USNEL-type box corer of 50 cm3 size	Culture-dependent	Culture media
14	Takishita, K. et al., (2006) Molecular evidence demonstrating the basidiomycetous fungus Cryptococcus curvatus is the dominant microbial eukaryote in sediment at the Kuroshima Knoll methane seep	2006	Eukaryots	Sediment	Sediments	Kuroshima Knoll in Okinawa	Northwest Pacific Ocean	642	642	ROV Hyper-Dolphin/ MBARI-type push corer	Culture-independent		Clone library	Sanger	18S
15	Damare, S. et al., (2006) Deep-sea fungi as a source of alkaline and cold-tolerant proteases	2006	Fungi	Sediment	Sediments	Central Indian Basin	Indian Ocean	5000	5000	USNEL-typebox corer of 50cm3 size	Culturable-dependent	Culture media		Sanger
16	Bass, D. et al., (2007) Yeast forms dominate fungal diversity in the deep oceans	2007	Fungi-general	Water and sediment	Watercolumn from near the wreckof Bismarck, Titanic / Hydrothermal sediment	Different locations	North Atlantic Ocean	1500 - 4000	4000	Unspecified	Culture-independent		Clone library	Sanger	18S
17	Lai, X. et al., (2007) Fungal communities from methane hydrate-bearing deep-sea marine sediments in South China Sea	2007	Fungi-general	Sediment	Methane hydrate-bearing sediments	South China Sea	Northwest Pacific Ocean	350 - 3011	3011	Unspecified	Culture-independent		Clone library	Sanger	ITS
18	López-García, P. et al., (2007) Eukaryotic diversity associated with carbonates and fluid-seawater interface in Lost City hydrothermal field	2007	Eukaryots	Water	Carbonates and fluid-seawater interface / hydrothermal field	Lost City	North Atlantic Ocean	500 - 3000	3000	Deep-sea submersibles ‘MIR’	Culture-independent		Clone library	Sanger	18S
19	Damare, S. and Raghukumar, C. (2008) Fungi and macroaggregation in deep-sea sediments	2008	Fungi-general	Sediment	Sediment	Central Indian Basin	Indian Ocean	5000	5000	Cores	Direct detection
20	Conell, L. et al., (2009) Fungal diversity associated with an active deep sea volcano: Vailulu'u Seamount, Samoa	2009	Fungi-general	Water	Cold hydrothermal water	Vailulu’u is an active submarine volcano at the eastern end of the Samoan volcanic chain	Western Pacific Ocean	5000	5000	Pisces V Submersible of the Hawaii Undersea Research Laboratory (HURL)	Culture-dependent	Culture media		Sanger	ITS
21	Dupont, J. et al., (2009) Molecular and ultrastructural characterization of two ascomycetes found on sunken wood off Vanuatu islands in the deep Pacific ocean	2009	Fungi-general and O. scuticella and Alisea longicolla	Deep-sea water, wood and debris	Deep-sea water, wood and debris	Vanuatu archipelago	Western Pacific Ocean	100 - 1200	1200	Trawl	Culture-dependent	Culture media		Sanger	18S and 28S
22	Le Calvez, T. et al., (2009) Fungal diversity in deep-sea hydrothermal ecosystems	2009	Fungi-general	Deep-sea hydrothermal ecosystems	Shells and rocks	East Pacific Rise, e Mid-Atlantic Ridge and Lucky Strike	North Atlantic Ocean	860 - 2630	2630	DSV Nautile	Culture-dependent / Culture-independent	Culture media	Clone library	Sanger	18S
23	Burgaud, G. et al., (2009) Diversity of culturable marine filamentous fungi from deep-sea hydrothermal vents	2009	Fungi-general	Deep-sea hydrothermal ecosystems	Water, sediment, and fauna	Southwest Pacific	Southwest Pacific Ocean	2360	2360	Deep Submergence Vehicle Nautile or the Remote Operated Vehicle (ROV) Victor 5999	Culture-dependent	Culture media		Sanger	18S
24	Burgaud, G. et al., (2010) Marine culturable yeasts in deep-sea hydrothermal vents: species richness and association with fauna	2010	Fungi-yeast	Deep-sea hydrothermal ecosystems	Water, sediment, and fauna	Different locations	North Atlantic Ocean	900 - 2630	2630	Deep Submergence Vehicle Nautile or the Remote Operated Vehicle (ROV) Victor 6000	Culture-dependent	Culture media		Sanger	26S
25	Nagano, Y. et al., (2010) Fungal diversity in deep-sea sediments – the presence of novel fungal groups	2010	Fungi-general	Sediment	Sediments	Japanese islands, including a sample from the deepest ocean depth, the Mariana Trench	Northwest Pacific Ocean	1200 - 10000	10000	Remotely operated vehicles (ROV) ABISMO, KAIKO 7000 II, KAIKO, as well as the manned submersible SHINKAI 2000	Culture-independent		Clone library	Sanger	18S–ITS1–5.8S–ITS2–28S
26	Sauvadet, A. L. et al., (2010) Comparative analysis between protist communities from the deep-sea pelagic ecosystem and specific deep hydrothermal habitats	2010	Protist	Water and bivalves	Water and bivalves	Southern East Pacific Rise	Southeast Pacific Ocean	500 - 3000	3000	Submersible Nautile	Culture-independent		Clone library	Sanger	18S
27	Singh, P. et al., (2010) Phylogenetic diversity of culturable fungi from the deep-sea sediments of the Central Indian Basin and their growth characteristics	2010	Fungi-general	Sediment	Sediments	Central Indian Basin	Indian Ocean	4894 - 5642	5642	USNEL-type box corer of 50 cm3 size	Culture-dependent	Culture media		Sanger	Full ITS and 18S
28	Bhadury, P. et al., (2011) Molecular diversity of fungal phylotypes co-amplified alongside nematodes from coastal and deep-sea marine environments	2011	Nematodes and fungi	Sediment	Sediments	Southern Indian Ocean	Indian Ocean	4232	4232	Megacorer	Culture-independent		Clone library	Sanger	18S
29	Edgcomb, V. P. et al., (2011) Marine subsurface eukaryotes: the fungal majority	2011	Fungi-general	Sediment	Sediments	Peru Margin and the Peru Trench	Southeast Pacific Ocean	2.3 - 37.4 mbsf	37.4 mbsf	Ocean drilling program	Culture-independent		Clone library	Sanger	18S
30	Eloe, E. A. et al., (2011) Compositional differences in particle-associated and free-living microbial assemblages from an extreme deep-ocean environment	2011	Bacteria-Archea-Fungi	Water	Water: free-living and particle associated community	Puerto Rico Trench	North Atlantic Ocean	6000	6000	Unspecified	Culture-independent		Clone library	Sanger	18S
31	Nagahama, T. et al., (2011) Molecular evidence that deep-branching fungi are major fungal components in deep-sea methane cold-seep sediments	2011	Fungi-general	Deep-sea methane cold-seep sediments	Sediments	Sagami-Bay	Northwest Pacific Ocean	850 - 1200	1200	ROV Hyper-Dolphin	Culture-independent		Clone library	Sanger	18S
32	Quaiser, A. et al., (2011) Comparative metagenomics of bathypelagic plankton and bottom sediment from the Sea of Marmara	2011	Bacteria-Archea-Eukaryots	Sediment	Sediments	Marmara Sea	Mediterranean Sea	1300	1300	Multi-push-core system	Culture-independent		Clone library	Sanger and 454-Pyrosequencing	18S
33	Singh, P. et al., (2011) Fungal community analysis in the deep-sea sediments of the Central Indian Basin by culture-independent approach	2011	Fungi-general	Sediment	Sediments	Central Indian Basin - Several stations	Indian Ocean	3992 - 5377	5377	USNEL-type box corer of 50 cm3 size.	Culture-independent		Clone library	Sanger	Full ITS and 18S
34	Singh, P. et al., (2012) Fungal diversity in deep-sea sediments revealed by culture-dependent and culture-independent approaches	2012	Fungi-general	Sediment	Sediments	Central Indian Basin - Several stations	Indian Ocean	5000	5000	USNEL type box corer of 50 cm3 size	Culture-dependent / Culture-independent	Culture media	Clone library	Sanger	18S (Fungal isolates)/ ITS (DNA sediment)
35	Singh, P. et al., (2012) Assessment of fungal diversity in deep-sea sediments by multiple primer approach	2012	Fungi-general	Sediment	Sediments	Central Indian Basin - Several stations	Indian Ocean	5001	5001	USNEL type box corer of 50 cm3 size	Culture-independent-cloning		Clone library	Sanger	Full ITS and 18S
36	Thaler, A. D. et al., (2012) Ascomycete phylotypes recovered from a Gulf of Mexico methane seep are identical to an uncultured deep-sea fungal clade from the Pacific	2012	Fungi-general	Methane seeps sediment	Sediments	Alaminos Canyon 601 methane seep in the Gulf of Mexico	Gulf of Mexico	2400	2400	Mark III box corer	Culture-independent		Clone library	Sanger	ITS and LSU
37	Kimes, N. E. et al., (2013) Metagenomic analysis and metabolite profiling of deep-sea sediments from the Gulf of Mexico following the Deepwater Horizon oil spill	2013	All	Deep-sea samples from the area surrounding the Deepwater Horizon oil spill	Sediments	Area surrounding the DWH oil spill in the Gulf of Mexico	Gulf of Mexico	1464 - 1614	1614	OSIL Mega corer	Culture-independent		Shotgun	454-Pyrosequencing
38	Orsi, W. D. et al., (2013) Deep sequencing of subseafloor eukaryotic rRNA reveals active Fungi across marine subsurface provinces	2013	Eukaryots	Sediment	Subsurface sediments	Hydrate Ridge, Peru Margin, Eastern Equatorial Pacific	Southeast Pacific Ocean	0.08 - 48.1 mbsf	48.1 mbsf	Unspecified	Culture-independent		TRFLP / Metatranscriptomics	Sanger and 454-Pyrosequencing	18S
39	Orsi, W. D. et al., (2013) Gene expression in the deep biosphere	2013	All	Sediment	Subsurface sediments	Peru Margin	Southeast Pacific Ocean	159 mbsf	159 mbsf	Ocean drilling program	Culture-independent		Metatranscriptomics	Illumina
40	Zhang, X. Y. et al., (2013) Diverse Deep-Sea Fungi from the South China Sea and Their Antimicrobial Activity	2013	Fungi	Sediment	Sediments	South China Sea	Northwest Pacific Ocean	2400 - 4000	4000	Remote Operated Vehicle	Culture-dependent	Culture media		Sanger	Full ITS
41	Bernhard, J. M. et al., (2014) Benthic protists and fungi of Mediterranean deep hypsersaline anoxic basin redoxcline sediments	2014	Protist and fungi	Hypsersaline anoxic basin	Sediments	Mediterranean Sea	Mediterranean Sea	3400	3400	Deep Submergence Lab	Culture-independent			454-Pyrosequencing	18S rRNA
42	Redou, V. et al., (2014) In-depth analyses of deep subsurface sediments using 454-pyrosequencing reveals a reservoir of buried fungal communities at record-breaking depths	2014	Eukaryots general and Fungi specific	Sediment Ocean Drilling Program	Subsurface sediments	Canterbury basin, on the eastern margin of the South Island of New Zealand	Southwest Pacific Ocean	1927.5 mbsf	1927.5 mbsf	Ocean drilling program	Culture-independent		Metatranscriptomics	454-Pyrosequencing	ITS and 18S
43	Wei, X. et al., (2014) High fungal diversity and abundance recovered in the deep-sea sediments of the Pacific Ocean	2014	Fungi-general	Sediment	Sediments	Pacific Ocean and MarianaTrench	Northwest Pacific Ocean	5017- 6986	6986	Unspecified	Culture-independent		Clone library	Sanger	ITS
44	Zhang, X. Y. et al., (2014) Insights into Deep-Sea Sediment Fungal Communities from the East Indian Ocean Using Targeted Environmental Sequencing Combined with Traditional Cultivation	2014	Fungi-general	Sediment	Sediments	East Indian Ocean	Indian Ocean	4571 - 4810	4810	Remote Operated Vehicle (ROV	Culture-dependent / Culture-independent	Culture media	Clone library	Sanger	ITS
45	Redou, V. et al., (2015) Marine Fungi from Deep Subseafloor Sediments: Species richness and Adaptation	2015	Fungi-general	Sediment	Sediments	Canterbury basin, on the eastern margin of the South Island of New Zealand	Southwest Pacific Ocean	1927.5 mbsf	1927.5 mbsf	Ocean drilling program	Culture-dependent	Culture media		Sanger	18S, ITS and partial 28S/26S of rRNA
46	Edgcomb, V. P. et al., (2016) Gene expression profiling of microbial activities and interactions in sediments under haloclines of E. Mediterranean deep hypersaline anoxic basins	2016	All	Hypsersaline anoxic basin	Sediments	Urania, Discovery and L’Atalante basins	Mediterranean Sea	3460 - 3583	3583	Deep Submergence Lab	Culture-independent		Metatranscriptomics	Illumina
47	Tisthammer, K. H. et al., (2016) Global biogeography of marine fungi is shaped by the environment	2016	Fungi-general	Pelagic and benthic samples	ICoMM data set	Several locations around the world / The ICoMM data set		0 - 6326	6326	Unspecified	Culture-independent			454-Pyrosequencing	18S
48	Wei, X. et al., (2016) Fungal community analysis in the deep-sea sediments of the Pacific Ocean assessed by comparison of ITS, 18S and 28S ribosomal DNA regions	2016	Fungi-general	Sediment	Sediments	Pacific Ocean and MarianaTrench	Northwest Pacific Ocean	5017 - 7068	7068	Unspecified	Culture-independent		Clone library	Sanger	ITS, 18S and 28S
49	Zhang, X. Y. et al., (2016) Exploring fungal diversity in deep-sea sediments from Okinawa Trough using high-throughput Illumina sequencing	2016	Fungi-general	Sediment	Sediments	Okinawa	Northwest Pacific Ocean	1190 - 1589	1589	electro hydraulic grab with underwater television camera and box sampler	Culture-independent			Illumina	ITS1
50	Zhang, L. et al., (2016) Fungal communities from the calcareous deep-sea sediments in the Southwest India Ridge revealed by Illumina sequencing technology	2016	Fungi-general	Sediment	Sediments	Southwest Indian Ridge (SWIR)	Indian Ocean	1985 - 2086	2086	TV grab sampler	Culture-independent			Illumina	ITS1
51	Pachiadaki, M. G. et al., (2016) Fungal and Prokaryotic Activities in the Marine Subsurface Biosphere at Peru Margin and Canterbury Basin Inferred from RNA-Based Analyses and Microscopy	2016	Fungi-prokaryotic diversity	Sediment	Subsurface sediments	Continental margin of Peru	Southeast Pacific Ocean	6 - 95 - 1927.5 mbsf	1927.5 mbsf	Ocean drilling program	Culture-independent			Illumina	18S
52	Bochdansky, A. B. et al., (2017) Eukaryotic microbes, principally fungi and labyrinthulomycetes, dominate biomass on bathypelagic marine snow	2017	eukaryotic microbe	Marine snow	Water	North Atlantic and Arctic Basin	North Atlantic Ocean	~1000 - 3900	3900	Niskin bottles	Culture-independent		CARD-FISH
53	Vera, J. et al., (2017) Diversity of culturable filamentous Ascomycetes in the eastern South Pacific Ocean of Chile	2017	Fungi-general	Water	Water	Northern Chile	Southeast Pacific Ocean	1500	1500	Niskin bottles	Culture-dependent	Culture media		Sanger	Full ITS
54	Nagano, Y. et al., (2017) Fungal diversity in deep-sea sediments associated with asphalt seeps at the Sao Paulo Plateau	2017	Fungi-general	Asphalt seeps	Sediments	The Sao Paulo Plateau	South Atlantic Ocean	2651 - 2720	2720	Core	Culture-independent			Ion Torrent	ITS1
55	Orsi, W. D. et al., (2018) Predicted microbial secretomes and their target substrates in marine sediment	2018	All	Sediment	Subsurface sediments	Peru Margin	Southeast Pacific Ocean	5 - 159 mbsf	159 mbsf	Ocean drilling program	Culture-independent		Metatranscriptomics	Illumina
56	Wei, X. et al., (2018) Fungal diversity in deep-sea sediments of a hydrothermal vent system in the Southwest Indian Ridge	2018	Fungi-general	Deep-sea hydrothermal ecosystems	Sediments	Southwest Indian Ridge (SWIR)	Indian Ocean	1879 - 2699	2699	TV grab sampler	Culture-dependent / Culture-independent	Culture media		Sanger and Illumina	ITS
57	Wei, X. et al., (2018) Cultivable Fungal Diversity in Deep-Sea Sediment of the East Pacific Ocean	2018	Fungi-general	Sediment	Sediments	East Pacific	Eastern Pacific Ocean	4000 - 7068	7068	Box corer and gravity core sampler	Culture-dependent	Culture media		Sanger	Full ITS
58	Barone, G. et al., (2018) Benthic deep-sea fungi in submarine canyons of the Mediterranean Sea	2018	Fungi-general	Sediment	Sediments	the Ionian Sea (Central Mediterranean Sea)	Mediterranean Sea	200 - 1000	1000	Unspecified	Culture-independent		FISH	Illumina	ITS1
59	Xu, Z. et al., (2018) Vertical distribution of microbial eukaryotes from surface to the hadal zone of the Mariana Trench	2018	Eukaryots	Water	Water column	South-central western Pacific Ocean	Western Pacific Ocean	0 - 8727	8727	Niskin bottles	Culture-independent			Illumina	18S
60	Li, W. et al., (2019) Fungal community composition and potential depth-related driving factors impacting distribution pattern and trophic modes from epi- to abyssopelagic zones of the western Pacific Ocean	2019	Fungi-general	Water	Water column	Challenger deep	Western Pacific Ocean	5 - 5530	5530	Niskin bottles	Culture-independent			Illumina	ITS2
61	Vargas-Gastélum, Ll. et al., (2019) Targeted ITS1 sequencing unravels the mycodiversity of deep-sea sediments from the Gulf of Mexico	2019	Fungi-general	Sediment	Sediments	Mexican Exclusive Economic Zone - Gulf of Mexico	Gulf of Mexico	966 - 3734	3734	Multicorer	Culture-independent			Illumina	ITS1
62	Wei, X. et al., (2019) Fungal diversity in the deep-sea hadal sediments of the Yap Trench by cultivation and high throughput sequencing methods based on ITS rRNA gene	2019	Fungi-general	Sediment	Sediments	Yap Trench	Northwest Pacific Ocean	4435 - 6796	6796	Manned submersible Jiaolong, R/V Xiangyanghong 09	Culture-dependent / Culture-independent			Sanger and Illumina	ITS
63	Velez, P. et al., (2020) Cultivable fungi from deep-sea oil reserves in the Gulf of Mexico: Genetic signatures in response to hydrocarbons	2020	Fungi-general	Sediment	Sediments	Mexican Exclusive Economic Zone - Gulf of Mexico	Gulf of Mexico	517 - 3240	3240	Reineck box corer	Culture-dependent	Culture media		Sanger	Full ITS and beta-tubulin gene
