# Supplementary material for: The Mycobiota of the Deep Sea: What Omics Can Offer
Source: Life (Basel). 2020 Nov 19;10(11):292. doi: 10.3390/life10110292 (PMC7699357; doi:10.3390/life10110292)
Supplement: Supplementary file 1 [file life-10-00292-s001.zip › Table_S2R.xlsx]

## Sheet: Sheet1
				Number of studies reporting the genera	0	2	2	2	17	13	18	22	29	8	2	2	2	15	3	2	16	10	8	9	6	9	2	10	12	5	2	4	3	7	2	2	2	2	3	5	3	4	6	7	8
					Phylum	Ascomycota	Ascomycota	Ascomycota	Basidiomycota	Ascomycota	Ascomycota	Ascomycota	Ascomycota	Ascomycota	Ascomycota	Ascomycota	Ascomycota	Basidiomycota	Basidiomycota	Chytridiomycota	Ascomycota	Ascomycota	Ascomycota	Basidiomycota	Basidiomycota	Ascomycota	Ascomycota	Ascomycota	Basidiomycota	Basidiomycota	Basidiomycota	Ascomycota	Ascomycota	Ascomycota	Ascomycota	Basidiomycota	Ascomycota	Chytridiomycota	Ascomycota	Basidiomycota	Ascomycota	Ascomycota	Ascomycota	Ascomycota	Other
					Genera	Yarrowia	Phialocephala	Nectria	*Cryptococcus+	*Aureobasidium	*Cladosporium	*Penicillium	*Aspergillus	*Alternaria	Oceanitis	Periconia	Graphium	*Rhodotorula+	Sporobolomyces	Chytridium	*Candida+	Exophiala	Pichia	*Trichosporon	*Rhodosporidium	*Acremonium+	Curvularia	*Fusarium	*Malassezia	*Filobasidium	Cystofilobasidium	Debaryomyces	*Phoma	*Hortaea	Clavispora	Tilletiopsis	Cadophora	Rozella	Sagenomella	Wallemia	Eurotium	Chaetomium	*Meyerozyma	*Trichoderma	Fungi
1	Reference	Year	Location		Type	Y	F	F	Y	F	F	F	F	F	F	F	F	Y	Y	----	Y	F	Y	Y	Y	F	F	F	Y	Y	Y	Y	F	F	Y	Y	F	----	F	F	F	F	Y	F	----
2	Barghoorn, E. S. and Linder, D. H. (1944). Marine fungi: their taxonomy and biology	1944	Woods Hole Harbor Massachusetts	North Atlantic Ocean		0	0	0	0	0	0	0	0	0	0	0	0	0	0	0	0	0	0	0	0	0	0	0	0	0	0	0	0	0	0	0	0	0	0	0	0	0	0	0	0
3	Roth, F. J. et al., (1964). Occurrence and distribution of fungi in a subtropical marine environment	1964	Atlantic Ocean	North Atlantic Ocean		0	0	0	0	1	1	1	1	1	0	0	0	0	0	0	0	0	0	0	0	0	0	0	0	0	0	0	0	0	0	0	0	0	0	0	0	0	0	0	0
4	Höhnk, W. (1969). Über den pilzlichen Befall kalkiger Hartteile von Meerestieren	1969				0	0	0	0	0	0	0	0	0	0	0	0	0	0	0	0	0	0	0	0	0	0	0	0	0	0	0	0	0	0	0	0	0	0	0	0	0	0	0	0
5	Gaertner, A. (1968). Niedere, mit Pollen koderbare marine Pilze diesseits und jenseits des Island-Faroer-Riickens im Oberflachenwasser und im Sediment	1968	Iceland-Faroe ridge	North Atlantic Ocean		0	0	0	0	0	0	0	0	0	0	0	0	0	0	0	0	0	0	0	0	0	0	0	0	0	0	0	0	0	0	0	0	0	0	0	0	0	0	0	1
6	Kohlmeyer, J. and Kohlmeyer, E. (1977). New genera and species of higher fungi from the deep sea (1615-5315 m)	1977	Bahamas	North Atlantic Ocean		0	0	0	0	0	0	0	0	0	1	1	0	0	0	0	0	0	0	0	0	0	0	0	0	0	0	0	0	0	0	0	0	0	0	0	0	0	0	0	0
7	Raghukumar, C. and Raghukumar, S. (1998) Barotolerance of fungi isolated from deep-sea sediments of the Indian Ocean	1998	Bay of Bengal and Arabian Sea	Indian Ocean		0	0	0	0	0	0	0	1	0	0	0	1	0	0	0	0	0	0	0	0	0	0	0	0	0	0	0	0	0	0	0	0	0	0	0	0	0	0	0	0
8	Nagahama, T. et al., (2001) Distribution and identification of red yeasts in deep-sea environments around the northwest Pacific Ocean	2001	Northwest Pacific Ocean (Sagami Bay and Suruga Bay; Palau-Yap Trench and Mariana Trench)	Northwest Pacific Ocean		0	0	0	0	0	0	0	0	0	0	0	0	1	1	0	0	0	0	0	0	0	0	0	0	0	0	0	0	0	0	0	0	0	0	0	0	0	0	0	0
9	Edgcomb, V. P. et al., (2002) Benthic eukaryotic diversity in the Guaymas Basin hydrothermal vent environment	2002	Guaymas Basin hydrothermal vent	Eastern Pacific Ocean		0	0	0	0	1	0	0	0	0	0	0	0	0	0	1	0	0	0	0	0	0	0	0	0	0	0	0	0	0	0	0	0	0	0	0	0	0	0	0	0
10	Lopez-Garcia, P. et al., (2003) Autochthonous eukaryotic diversity in hydrothermal sediment and experimental microcolonizers at the Mid-Atlantic Ridge	2003	Mid-Atlantic Ridge hydrothermal area	Mid-Atlantic Ridge		0	0	0	0	0	0	0	0	0	0	0	0	0	0	0	0	0	0	0	0	0	0	0	0	0	0	0	0	0	0	0	0	0	0	0	0	0	0	0	0
11	Raghukumar, C. et al., (2004) Buried in time: culturable fungi in a deep-sea sediment core from the Chagos Trench, Indian Ocean	2004	Chagos Trench, Indian Ocean	Indian Ocean		0	0	0	0	0	0	0	1	0	0	0	0	0	0	0	0	0	0	0	0	0	0	0	0	0	0	0	0	0	0	0	0	0	0	0	0	0	0	0	0
12	Gadanho, M. and Sampaio, J. P. (2005) Occurrence and diversity of yeasts in the mid-Atlantic ridge hydrothermal fields near the Azores Archipelago	2005	Mid-Atlantic Ridge	North Atlantic Ocean		0	0	0	0	0	0	0	0	0	0	0	0	1	0	0	1	1	1	1	1	0	0	0	0	0	0	0	0	0	0	0	0	0	0	0	0	0	0	0	0
13	Biddle, J. F. et al., (2005) Microbial stratification in deeply buried marine sediment reflects changes in sulfate/methane profile	2005	Peru Margin	Southeast Pacific Ocean		0	0	0	0	0	1	1	0	0	0	0	0	0	0	0	0	0	0	0	0	1	0	0	0	0	0	0	0	0	0	0	0	0	0	0	0	0	0	0	0
14	Damare, S. et al., (2006) Fungi in deep-sea sediments of the Central Indian Basin	2006	Central Indian Basin	Indian Ocean		0	0	0	0	1	1	1	1	0	0	0	0	0	0	0	0	0	0	0	0	0	1	1	0	0	0	0	0	0	0	0	0	0	0	0	0	0	0	0	0
15	Takishita, K. et al., (2006) Molecular evidence demonstrating the basidiomycetous fungus Cryptococcus curvatus is the dominant microbial eukaryote in sediment at the Kuroshima Knoll methane seep	2006	Kuroshima Knoll in Okinawa	Northwest Pacific Ocean		0	0	0	1	0	0	0	0	0	0	0	0	0	0	0	0	0	0	0	0	0	0	0	0	0	0	0	0	0	0	0	0	0	0	0	0	0	0	0	0
16	Damare, S. et al., (2006) Deep-sea fungi as a source of alkaline and cold-tolerant proteases	2006	Central Indian Basin	Indian Ocean		0	0	0	0	0	0	1	1	0	0	0	0	0	0	0	0	0	0	0	0	0	0	0	0	0	0	0	0	0	0	0	0	0	0	0	0	0	0	0	0
17	Bass, D. et al., (2007) Yeast forms dominate fungal diversity in the deep oceans	2007	Different locations	North Atlantic Ocean		0	0	0	1	1	1	1	1	0	0	0	0	1	0	1	1	0	1	1	1	0	0	0	1	1	1	1	0	0	0	0	0	0	0	0	0	0	0	0	0
18	Lai, X. et al., (2007) Fungal communities from methane hydrate-bearing deep-sea marine sediments in South China Sea	2007	South China Sea	Northwest Pacific Ocean		0	0	0	1	0	0	0	1	0	0	0	0	0	0	0	1	0	1	0	0	0	0	0	1	0	0	0	1	1	0	0	0	0	0	0	0	0	0	0	0
19	López-García, P. et al., (2007) Eukaryotic diversity associated with carbonates and fluid-seawater interface in Lost City hydrothermal field	2007	Lost City	North Atlantic Ocean		0	0	0	0	1	0	0	0	0	0	0	0	0	0	0	0	0	0	0	0	0	0	0	0	0	0	0	0	0	0	0	0	0	0	0	0	0	0	0	0
20	Damare, S. and Raghukumar, C. (2008) Fungi and macroaggregation in deep-sea sediments	2008	Central Indian Basin	Indian Ocean		0	0	0	0	0	0	0	1	0	0	0	0	0	0	0	0	0	0	0	0	0	0	0	0	0	0	0	0	0	0	0	0	0	0	0	0	0	0	0	0
21	Conell, L. et al., (2009) Fungal diversity associated with an active deep sea volcano: Vailulu'u Seamount, Samoa	2009	Vailulu’u is an active submarine volcano at the eastern end of the Samoan volcanic chain	Western Pacific Ocean		0	0	0	1	0	0	0	1	0	0	0	0	1	0	0	0	0	1	0	0	1	0	0	0	0	0	0	0	0	1	0	0	0	0	0	0	0	0	0	0
22	Dupont, J. et al., (2009) Molecular and ultrastructural characterization of two ascomycetes found on sunken wood off Vanuatu islands in the deep Pacific ocean	2009	Vanuatu archipelago	Western Pacific Ocean		0	0	0	0	0	0	0	0	0	1	0	0	0	0	0	0	0	0	0	0	0	0	0	0	0	0	0	0	0	0	0	0	0	0	0	0	0	0	0	0
23	Le Calvez, T. et al., (2009) Fungal diversity in deep-sea hydrothermal ecosystems	2009	East Pacific Rise, e Mid-Atlantic Ridge and Lucky Strike	North Atlantic Ocean		0	0	0	1	0	0	0	0	0	0	0	1	0	0	0	0	1	0	0	0	1	0	0	0	1	0	0	0	1	0	0	0	0	0	0	0	0	0	0	0
24	Burgaud, G. et al., (2009) Diversity of culturable marine filamentous fungi from deep-sea hydrothermal vents	2009	Southwest Pacific	Southwest Pacific Ocean		0	0	0	0	1	0	0	1	0	0	0	0	0	0	0	0	1	0	0	0	0	0	0	0	0	0	0	0	0	0	1	1	0	0	0	0	0	0	0	0
25	Burgaud, G. et al., (2010) Marine culturable yeasts in deep-sea hydrothermal vents: species richness and association with fauna	2010	Different locations	North Atlantic Ocean		0	0	0	1	0	0	0	0	0	0	0	0	1	0	0	1	0	1	0	1	0	0	0	0	0	0	1	0	1	0	0	0	0	0	0	0	0	0	0	0
26	Nagano, Y. et al., (2010) Fungal diversity in deep-sea sediments – the presence of novel fungal groups	2010	Japanese islands, including a sample from the deepest ocean depth, the Mariana Trench	Northwest Pacific Ocean		0	0	0	1	0	0	1	1	0	0	0	0	0	0	0	1	0	0	1	0	0	0	0	0	0	0	0	0	0	0	0	0	1	0	0	0	0	0	0	0
27	Sauvadet, A. L. et al., (2010) Comparative analysis between protist communities from the deep-sea pelagic ecosystem and specific deep hydrothermal habitats	2010	Southern East Pacific Rise	Southeast Pacific Ocean		0	0	0	0	0	0	0	0	0	0	0	0	0	0	0	0	0	0	0	0	0	0	0	0	0	1	0	0	0	0	0	0	0	0	0	0	0	0	0	0
28	Singh, P. et al., (2010) Phylogenetic diversity of culturable fungi from the deep-sea sediments of the Central Indian Basin and their growth characteristics	2010	Central Indian Basin	Indian Ocean		0	0	0	0	0	1	0	1	0	0	0	0	0	0	0	0	1	0	0	0	1	0	0	0	0	0	0	0	0	0	1	0	0	1	0	0	0	0	0	0
29	Bhadury, P. et al., (2011) Molecular diversity of fungal phylotypes co-amplified alongside nematodes from coastal and deep-sea marine environments	2011	Southern Indian Ocean	Indian Ocean		0	0	0	1	0	0	0	0	0	0	0	0	0	0	0	0	0	0	0	0	0	0	0	0	0	0	0	0	0	0	0	0	0	0	0	0	0	0	0	0
30	Edgcomb, V. P. et al., (2011) Marine subsurface eukaryotes: the fungal majority	2011	Peru Margin and the Peru Trench	Southeast Pacific Ocean		0	0	0	0	0	0	0	0	0	0	0	0	0	0	0	0	0	0	0	0	0	0	0	0	0	0	0	0	0	0	0	0	0	0	0	0	0	0	0	1
31	Eloe, E. A. et al., (2011) Compositional differences in particle-associated and free-living microbial assemblages from an extreme deep-ocean environment	2011	Puerto Rico Trench	North Atlantic Ocean		0	0	0	1	1	0	0	1	0	0	0	0	1	0	0	0	0	0	0	0	0	0	0	0	0	0	0	0	0	0	0	0	0	0	0	0	0	0	0	0
32	Nagahama, T. et al., (2011) Molecular evidence that deep-branching fungi are major fungal components in deep-sea methane cold-seep sediments	2011	Sagami-Bay	Northwest Pacific Ocean		0	0	0	0	0	1	1	0	0	0	0	0	0	0	0	1	0	0	0	0	0	0	0	0	0	0	0	0	0	0	0	0	1	0	0	0	0	0	0	0
33	Quaiser, A. et al., (2011) Comparative metagenomics of bathypelagic plankton and bottom sediment from the Sea of Marmara	2011	Marmara Sea	Mediterranean Sea		0	0	0	0	0	0	1	0	0	0	0	0	0	0	0	0	0	0	0	0	0	0	0	1	0	0	0	0	0	0	0	0	0	0	0	0	0	0	0	0
34	Singh, P. et al., (2011) Fungal community analysis in the deep-sea sediments of the Central Indian Basin by culture-independent approach	2011	Central Indian Basin - Several stations	Indian Ocean		0	0	0	0	0	0	0	1	0	0	0	0	0	0	0	1	0	1	1	1	0	0	0	1	0	0	1	0	1	0	0	0	0	1	1	0	0	0	0	0
35	Singh, P. et al., (2012) Fungal diversity in deep-sea sediments revealed by culture-dependent and culture-independent approaches	2012	Central Indian Basin - Several stations	Indian Ocean		0	0	0	0	0	1	1	1	0	0	0	0	0	0	0	0	0	0	0	0	0	0	0	0	0	0	0	0	1	0	0	0	0	1	0	1	1	0	0	0
36	Singh, P. et al., (2012) Assessment of fungal diversity in deep-sea sediments by multiple primer approach	2012	Central Indian Basin - Several stations	Indian Ocean		0	0	1	0	0	0	0	1	0	0	0	0	1	0	0	1	0	0	1	0	0	0	0	1	0	0	0	0	0	0	0	0	0	0	1	0	0	0	0	0
37	Thaler, A. D. et al., (2012) Ascomycete phylotypes recovered from a Gulf of Mexico methane seep are identical to an uncultured deep-sea fungal clade from the Pacific	2012	Alaminos Canyon 601 methane seep in the Gulf of Mexico	Gulf of Mexico		0	0	0	0	0	0	0	0	0	0	0	0	0	0	0	0	0	0	0	0	0	0	0	0	0	0	0	0	0	0	0	0	0	0	0	0	0	0	0	1
38	Kimes, N. E. et al., (2013) Metagenomic analysis and metabolite profiling of deep-sea sediments from the Gulf of Mexico following the Deepwater Horizon oil spill	2013	Area surrounding the DWH oil spill in the Gulf of Mexico	Gulf of Mexico		0	0	0	0	0	0	0	0	0	0	0	0	0	0	0	0	0	0	0	0	0	0	0	0	0	0	0	0	0	0	0	0	0	0	0	0	0	0	0	1
39	Orsi, W. D. et al., (2013) Deep sequencing of subseafloor eukaryotic rRNA reveals active Fungi across marine subsurface provinces	2013	Hydrate Ridge, Peru Margin, Eastern Equatorial Pacific	Southeast Pacific Ocean		0	0	0	1	0	0	0	0	1	0	0	0	1	1	0	1	0	0	1	1	0	0	0	0	1	0	0	0	0	0	0	0	0	0	0	0	0	0	0	0
40	Orsi, W. D. et al., (2013) Gene expression in the deep biosphere	2013	Peru Margin	Southeast Pacific Ocean		0	0	0	0	0	0	0	0	0	0	0	0	0	0	0	0	0	0	0	0	0	0	0	0	0	0	0	0	0	0	0	0	0	0	0	0	0	0	0	1
41	Zhang, X. Y. et al., (2013) Diverse Deep-Sea Fungi from the South China Sea and Their Antimicrobial Activity	2013	South China Sea	Northwest Pacific Ocean		0	0	0	0	1	1	1	1	1	0	0	0	1	0	0	0	0	0	0	0	1	0	0	0	0	0	0	0	0	0	0	0	0	0	0	0	0	0	0	0
42	Bernhard, J. M. et al., (2014) Benthic protists and fungi of Mediterranean deep hypsersaline anoxic basin redoxcline sediments	2014	L’ Atalante (Mediterranean Sea)	Mediterranean Sea		0	0	0	0	0	0	0	0	0	0	0	0	0	0	0	0	0	0	0	0	0	0	0	1	0	0	0	0	0	0	0	0	0	0	0	0	0	0	0	0
43	Redou, V. et al., (2014) In-depth analyses of deep subsurface sediments using 454-pyrosequencing reveals a reservoir of buried fungal communities at record-breaking depths	2014	Canterbury basin, on the eastern margin of the South Island of New Zealand	Southwest Pacific Ocean		0	0	0	1	0	0	0	0	0	0	0	0	0	0	0	0	1	0	1	0	0	0	1	1	1	0	0	0	0	0	0	0	0	0	1	0	0	1	1	0
44	Wei, X. et al., (2014) High fungal diversity and abundance recovered in the deep-sea sediments of the Pacific Ocean	2014	Pacific Ocean and MarianaTrench	Northwest Pacific Ocean		0	0	0	1	1	1	0	1	0	0	1	0	0	0	0	1	1	0	1	0	0	0	1	1	0	0	0	0	0	0	0	0	0	0	0	0	1	1	0	0
45	Zhang, X. Y. et al., (2014) Insights into Deep-Sea Sediment Fungal Communities from the East Indian Ocean Using Targeted Environmental Sequencing Combined with Traditional Cultivation	2014	East Indian Ocean	Indian Ocean		0	0	0	1	0	1	0	1	1	0	0	0	1	1	0	1	0	0	0	0	0	0	0	0	0	0	0	1	1	0	0	0	0	0	0	1	0	0	1	0
46	Redou, V. et al., (2015) Marine Fungi from Deep Subseafloor Sediments: Species richness and Adaptation	2015	Canterbury basin, on the eastern margin of the South Island of New Zealand	Southwest Pacific Ocean		0	0	0	0	0	1	1	1	0	0	0	0	1	0	0	0	1	0	0	0	1	0	1	0	0	0	0	0	0	0	0	0	0	0	0	1	0	1	0	0
47	Edgcomb, V. P. et al., (2016) Gene expression profiling of microbial activities and interactions in sediments under haloclines of E. Mediterranean deep hypersaline anoxic basins	2016	Urania, Discovery and L’Atalante basins	Mediterranean Sea		0	0	0	0	0	0	1	1	0	0	0	0	0	0	0	0	0	0	0	0	0	0	0	1	0	0	0	0	0	0	0	0	0	0	0	0	0	0	0	0
48	Tisthammer, K. H. et al., (2016) Global biogeography of marine fungi is shaped by the environment	2016	Several locations around the world / The ICoMM data set			0	0	0	0	0	0	0	0	0	0	0	0	0	0	0	0	0	0	0	0	0	0	0	0	0	0	0	0	0	0	0	0	0	0	0	0	0	0	0	1
49	Wei, X. et al., (2016) Fungal community analysis in the deep-sea sediments of the Pacific Ocean assessed by comparison of ITS, 18S and 28S ribosomal DNA regions	2016	Pacific Ocean and MarianaTrench	Northwest Pacific Ocean		0	0	0	1	1	0	0	0	0	0	0	0	0	0	0	1	1	0	0	0	0	0	1	1	0	0	0	0	0	0	0	0	0	0	0	0	0	0	0	0
50	Zhang, X. Y. et al., (2016) Exploring fungal diversity in deep-sea sediments from Okinawa Trough using high-throughput Illumina sequencing	2016	Okinawa	Northwest Pacific Ocean		0	0	1	0	0	0	1	1	0	0	0	0	0	0	0	0	1	0	0	0	1	0	1	0	0	0	0	1	0	0	0	0	0	0	0	0	1	0	0	0
51	Zhang, L. et al., (2016) Fungal communities from the calcareous deep-sea sediments in the Southwest India Ridge revealed by Illumina sequencing technology	2016	Southwest Indian Ridge (SWIR)	Indian Ocean		0	1	0	0	0	0	0	0	1	0	0	0	0	0	0	0	0	0	0	0	0	0	0	0	0	0	0	0	0	0	0	0	0	0	0	0	0	0	0	0
52	Pachiadaki, M. G. et al., (2016) Fungal and Prokaryotic Activities in the Marine Subsurface Biosphere at Peru Margin and Canterbury Basin Inferred from RNA-Based Analyses and Microscopy	2016	Continental margin of Peru	Southeast Pacific Ocean		0	0	0	1	0	0	0	0	0	0	0	0	0	0	0	0	0	0	1	0	0	0	1	1	1	0	0	0	0	0	0	0	0	0	0	0	0	1	1	0
53	Bochdansky, A. B. et al., (2017) Eukaryotic microbes, principally fungi and labyrinthulomycetes, dominate biomass on bathypelagic marine snow	2017	North Atlantic and Arctic Basin	North Atlantic Ocean		0	0	0	0	0	0	0	0	0	0	0	0	0	0	0	0	0	0	0	0	0	0	0	0	0	0	0	0	0	0	0	0	0	0	0	0	0	0	0	1
54	Vera, J. et al., (2017) Diversity of culturable filamentous Ascomycetes in the eastern South Pacific Ocean of Chile	2017	Northern Chile	Southeast Pacific Ocean		0	0	0	0	0	0	1	0	0	0	0	0	0	0	0	0	0	0	0	0	0	0	0	0	0	0	0	0	0	0	0	0	0	0	0	0	0	0	0	0
55	Nagano, Y. et al., (2017) Fungal diversity in deep-sea sediments associated with asphalt seeps at the Sao Paulo Plateau	2017	The Sao Paulo Plateau	South Atlantic Ocean		0	0	0	0	0	0	1	1	0	0	0	0	0	0	0	0	0	0	0	1	0	0	0	0	0	0	0	0	0	0	0	1	0	0	0	0	0	0	1	0
56	Orsi, W. D. et al., (2018) Predicted microbial secretomes and their target substrates in marine sediment	2018	Peru Margin	Southeast Pacific Ocean		0	0	0	0	0	0	0	0	0	0	0	0	0	0	0	0	0	0	0	0	0	0	0	0	0	0	0	0	0	0	0	0	0	0	0	0	0	0	0	1
57	Wei, X. et al., (2018) Fungal diversity in deep-sea sediments of a hydrothermal vent system in the Southwest Indian Ridge	2018	Southwest Indian Ridge (SWIR)	Indian Ocean		1	0	0	1	0	1	1	1	1	0	0	0	1	0	0	1	0	0	0	0	1	1	1	0	0	0	1	0	0	0	0	0	0	0	1	0	1	0	1	0
58	Wei, X. et al., (2018) Cultivable Fungal Diversity in Deep-Sea Sediment of the East Pacific Ocean	2018	East Pacific	Eastern Pacific Ocean		0	0	0	0	1	1	1	1	0	0	0	0	1	0	0	1	0	0	0	0	0	0	0	0	0	0	0	0	0	0	0	0	0	0	0	0	0	0	0	0
59	Barone, G. et al., (2018) Benthic deep-sea fungi in submarine canyons of the Mediterranean Sea	2018	the Ionian Sea (Central Mediterranean Sea)	Mediterranean Sea		0	0	0	1	0	0	1	1	0	0	0	0	0	0	0	1	0	0	0	0	0	0	1	0	0	0	0	0	0	0	0	0	0	0	0	0	0	0	1	0
60	Xu, Z. et al., (2018) Vertical distribution of microbial eukaryotes from surface to the hadal zone of the Mariana Trench	2018	South-central western Pacific Ocean	Western Pacific Ocean		0	0	0	0	1	1	0	0	0	0	0	0	0	0	0	0	0	0	0	0	1	0	0	0	0	0	0	0	0	0	0	0	0	0	0	0	0	0	0	0
61	Li, W. et al., (2019) Fungal community composition and potential depth-related driving factors impacting distribution pattern and trophic modes from epi- to abyssopelagic zones of the western Pacific Ocean	2019	Challenger deep	Western Pacific Ocean		0	0	0	0	0	1	1	1	0	0	0	0	0	0	0	0	0	0	0	0	0	0	1	1	0	0	0	0	1	0	0	0	0	0	0	0	0	0	0	0
62	Vargas-Gastélum, Ll. et al., (2019) Targeted ITS1 sequencing unravels the mycodiversity of deep-sea sediments from the Gulf of Mexico	2019	Mexican Exclusive Economic Zone - Gulf of Mexico	Gulf of Mexico		1	0	0	0	0	1	1	1	1	0	0	0	1	0	0	1	0	1	0	0	0	0	0	0	0	0	0	0	0	1	0	0	0	0	0	0	0	1	1	0
63	Wei, X. et al., (2019) Fungal diversity in the deep-sea hadal sediments of the Yap Trench by cultivation and high throughput sequencing methods based on ITS rRNA gene	2019	Yap Trench	Northwest Pacific Ocean		0	0	0	0	0	1	1	1	1	0	0	0	1	0	0	0	1	1	0	0	0	0	0	0	0	0	0	0	0	0	0	0	0	0	1	0	0	1	0	0
64	Velez, P. et al., (2020) Cultivable fungi from deep-sea oil reserves in the Gulf of Mexico: Genetic signatures in response to hydrocarbons	2020	Mexican Exclusive Economic Zone - Gulf of Mexico	Gulf of Mexico		0	1	0	0	1	1	1	0	0	0	0	0	0	0	0	0	0	0	0	0	0	0	0	0	0	0	0	0	0	0	0	0	0	0	0	0	0	0	0	0
